# Supplementary material for: Effect of Drying and Cooking on the Chemical Composition, Phenolic Profile, and Antioxidant Capacity of Chenopodium berlandieri subsp. nuttalliae: A Metabolomic Approach
Source: Plants (Basel). 2026 Apr 29;15(9):1366. doi: 10.3390/plants15091366 (PMC13164582; doi:10.3390/plants15091366)
Supplement: Supplementary file 1 [file plants-15-01366-s001.zip]

Archive with 1 entries (1 files):
- plants-4224767-supplementary.pdf
